# Supplementary material for: The Impact of a Low-Carbohydrate Diet on Micronutrient Intake and Status in Adolescents with Type 1 Diabetes
Source: Nutrients. 2023 Mar 15;15(6):1418. doi: 10.3390/nu15061418 (PMC10051868; doi:10.3390/nu15061418)
Supplement: Supplementary file 1 [file nutrients-15-01418-s001.zip]

Archive with 1 entries (1 files):
- nutrients-2247586-supplementary.pdf
